# Supplementary material for: Towards a Novel Cost-Effective and Versatile Bioink for 3D-Bioprinting in Tissue Engineering
Source: Biomimetics (Basel). 2023 Jan 9;8(1):27. doi: 10.3390/biomimetics8010027 (PMC9844313; doi:10.3390/biomimetics8010027)
Supplement: Supplementary file 1 [file biomimetics-08-00027-s001.zip]

Archive with 2 entries (2 files):
- biomimetics-2068446-supplementary-final.pdf
- Movie S1 MCG printing process.wmv.wmv
